# Supplementary material for: Endothelial Myosin IIA Is Required for the Maintenance of Blood–Brain Barrier Integrity
Source: Cells. 2024 Oct 1;13(19):1635. doi: 10.3390/cells13191635 (PMC11475711; doi:10.3390/cells13191635)
Supplement: Supplementary file 1 [file cells-13-01635-s001.zip]

Archive with 2 entries (2 files):
- Deng et al Supplementary Materials.pdf
- Deng et al-Original Images for Blots.pdf
